# Supplementary material for: β-Diversity of Functional Groups of Woody Plants in a Tropical Dry Forest in Yucatan
Source: PLoS One. 2013 Sep 10;8(9):e73660. doi: 10.1371/journal.pone.0073660 (PMC3769343; doi:10.1371/journal.pone.0073660)
Supplement: Table S1 — (XLSX) [file pone.0073660.s001.xlsx]

## Sheet: Sheet1
Table S1: List of woody plant species by dispersal syndrome and growth form
Dispersal syndrome	Growth form	Family	Species name	Abundance
Anemochory	Tree	Apocynaceae	Plumeria obtusa L.	11
Anemochory	Tree	Bignoniaceae	Tabebuia chrysantha (Jacq.) Ncholson ssp. Chrysantha	65
Anemochory	Tree	Bixaceae	Cochlospermum vitifolium (Willd.) Spreng.	234
Anemochory	Tree	Boraginaceae	Bourreria pulchra (Millsp.) Millsp.	193
Anemochory	Tree	Celastraceae	Semialarium mexicanum (Miers)	292
Anemochory	Tree	Fabaceae	Albizia tomentosa (Micheli) Standdl.	14
Anemochory	Tree	Fabaceae	Apoplanesia paniculata C. Presl	9
Anemochory	Tree	Hernandiaceae	Gyrocarpus jatrophifolius Domin	4
Anemochory	Tree	Malvaceae	Ceiba aesculifolia (Kunth) Britt. & Baker f.	2
Anemochory	Tree	Malvaceae	Ceiba schottii Britten & baker f.	4
Anemochory	Tree	Malvaceae	Heliocarpus donnell-smithii Rose	77
Anemochory	Tree	Malvaceae	Luehea candida (Moc. & Sessé ex DC.) Mart.	14
Anemochory	Tree	Malvaceae	Luehea speciosa Willd.	168
Anemochory	Tree	Polygonaceae	Gymnopodium floribundum Rolfe	1294
Anemochory	Tree	Polygonaceae	Neomillspaughia emarginata (H. Gross) S. F. Blake	3421
Anemochory	Tree	Rubiaceae	Alseis yucatanensis Standl.	1
Anemochory	Tree	Sapindaceae	Thouinia paucidentata Radlk.	628
Anemochory	Shrub	Asteraceae	Calea jamaicensis (L.) L.	1
Anemochory	Shrub	Asteraceae	Calea urticifolia (Mill.) DC.	5
Anemochory	Shrub	Asteraceae	Montanoa atriplicifolia (Pers.) Sch. Bip.	1
Anemochory	Shrub	Fabaceae	Aeschynomene fascicularis Schltdl. & Cham.	1
Anemochory	Liana	Apocynaceae	Metastelma schlechtendalii Decne.	20
Anemochory	Liana	Aristolochiaceae	Aristolochia maxima Jacq.	3
Anemochory	Liana	Asteraceae	Otopappus scaber S. F. Blake	26
Anemochory	Liana	Asteraceae	Otopappus sp.	1
Anemochory	Liana	Bignoniaceae	Amphilophium paniculatum (L.) Kunth var. paniculatum	49
Anemochory	Liana	Bignoniaceae	Amphilophium paniculatum (L.) Kunth var molle (Schltdl. & Cham.) Standll.	116
Anemochory	Liana	Bignoniaceae	Arrabidaea floribunda (Kunth) Loes.	1
Anemochory	Liana	Bignoniaceae	Arrabidaea podopogon (DC.) A. H. Gentry	1
Anemochory	Liana	Bignoniaceae	Arrabidaea pubescens (L.) A. H. Gentry	467
Anemochory	Liana	Bignoniaceae	Arrabidaea sp.	4
Anemochory	Liana	Bignoniaceae	Cydista diversifolia (Kunth) Miers	42
Anemochory	Liana	Bignoniaceae	Cydista heterophylla Seibert	11
Anemochory	Liana	Bignoniaceae	Cydista potosina (K. Schum. & Loes.) Loes.	63
Anemochory	Liana	Bignoniaceae	Cydista sp.	1
Anemochory	Liana	Bignoniaceae	Macfadyena unguis-cati (L.) A. H. Gentry	41
Anemochory	Liana	Bignoniaceae	Mansoa verrucifera (Schltdl.) a. H. Gentry	72
Anemochory	Liana	Bignoniaceae	Pithecoctenium crucigerum (L.) A. H. Gentry	50
Anemochory	Liana	Bignoniaceae	Stizophyllum riparium (Kunth) Sandwith	8
Anemochory	Liana	Bignoniaceae	Xylophragma seemannianum (Kunthze) Sanwith	10
Anemochory	Liana	Ceratophyllaceae	Ceratophytum tetragonolobum (Jacq.) Sprague & Sandwith	9
Anemochory	Liana	Fabaceae	Chaetocalyx scandens (L.) Urb	18
Anemochory	Liana	Malpighiaceae	Heteropterys brachiata (L.) DC.	32
Anemochory	Liana	Malpighiaceae	Heteropterys laurifolia (L.) A. Juss.	28
Anemochory	Liana	Malpighiaceae	Heteropterys sp.	11
Anemochory	Liana	Malpighiaceae	Hiraea reclinata (jacq.)	2
Anemochory	Liana	Polygalaceae	Securidaca diversifolia (L.) S. F. Blake	3
Anemochory	Liana	Ranunculaceae	Clematis dioica L.	1
Anemochory	Liana	Sapindaceae	Cardiospermum corindum L.	9
Anemochory	Liana	Sapindaceae	Serjania goniocarpa Radlk.	25
Anemochory	Liana	Verbenaceae	Petrea volubilis L.	19
Autochory	Tree	Arecaceae	Sabal japa C. Wright ex Becc.	7
Autochory	Tree	Arecaceae	Sabal mexicana Mart.	1
Autochory	Tree	Euphorbiaceae	Croton arboreus Millsp.	2
Autochory	Tree	Euphorbiaceae	Croton glabellus L.	233
Autochory	Tree	Euphorbiaceae	Croton lundellii Standl.	4
Autochory	Tree	Euphorbiaceae	Croton reflexifolius Kunth	333
Autochory	Tree	Euphorbiaceae	Gymnanthes lucida Sw.	1
Autochory	Tree	Euphorbiaceae	Jatropha gaumeri Greenm.	40
Autochory	Tree	Euphorbiaceae	Savia sessiliflora (Sw.) Willd.	4
Autochory	Tree	Fabaceae	Acacia cornigera (L.) Willd.	6
Autochory	Tree	Fabaceae	Acaciella angustissima (Mill.) Kuntze	4
Autochory	Tree	Fabaceae	Bauhinia ungulata L.	334
Autochory	Tree	Fabaceae	Caesalpinia gaumeri Greenm.	456
Autochory	Tree	Fabaceae	Caesalpinia mollis (Kunth) Spreng.	2
Autochory	Tree	Fabaceae	Caesalpinia yucatanensis (Greenm.)	24
Autochory	Tree	Fabaceae	Chloroleucon mangense (Jacq.) Britton & Rose	51
Autochory	Tree	Fabaceae	Cojoba arborea (L.) Britton & Rose	3
Autochory	Tree	Fabaceae	Diphysa carthagenensis Jacq.	20
Autochory	Tree	Fabaceae	Havardia albicans (Kunth) Britton & Rose	35
Autochory	Tree	Fabaceae	Leucaena leucocephala (Lam.)	199
Autochory	Tree	Fabaceae	Lonchocarpus hondurensis Benth.	18
Autochory	Tree	Fabaceae	Lonchocarpus rugosus Benth.	181
Autochory	Tree	Fabaceae	Lonchocarpus sp.	2
Autochory	Tree	Fabaceae	Lonchocarpus xuul Lundell	1582
Autochory	Tree	Fabaceae	Lysiloma latisiliquum (L.) Benth.	866
Autochory	Tree	Fabaceae	Mimosa bahamensis Benth.	1232
Autochory	Tree	Fabaceae	Piscidia piscipula (L.) Sarg.	588
Autochory	Tree	Fabaceae	Platymiscium yucatanum Standl.	48
Autochory	Tree	Fabaceae	Senegalia gaumeri (S.F. Blake) Britton & Rose	307
Autochory	Tree	Fabaceae	Senna atomaria (L.) H. S. Irwin & Barneby	46
Autochory	Tree	Fabaceae	Senna racemosa (Mill.) H.S. Irwin & Barneby	73
Autochory	Tree	Malvaceae	Hampea trilobata Standl.	4
Autochory	Tree	Malvaceae	Helicteres baruensis (Jacq.)	172
Autochory	Tree	Phyllantaceae	Astrocacia tremula (Griseb.) G. L. Webster	3
Autochory	Tree	Rhamnaceae	Colubrina elliptica (Sw.) Brizicky & W.L. Stern	48
Autochory	Tree	Rhamnaceae	Colubrina greggii S. Watson	81
Autochory	Tree	Rubiaceae	Exostema caribaeum (Jacq.) Roem. & Schult.	386
Autochory	Tree	Rubiaceae	Exostema mexicanum A. Gray	1
Autochory	Tree	Rubiaceae	Hintonia octomera (Hemsl.) Bullock	4
Autochory	Tree	Rubiaceae	Machaonia lindeniana Baill.	167
Autochory	Tree	Rutaceae	Zanthoxylum caribaeum Lam.	10
Autochory	Tree	Rutaceae	Zanthoxylum juniperinum Poepp.	16
Autochory	Shrub	Acanthaceae	Aphelandra scabra (Vahl) Sm.	17
Autochory	Shrub	Apocynaceae	Tabernaemontana alba Mill.	5
Autochory	Shrub	Apocynaceae	Tabernaemontana sp.	2
Autochory	Shrub	Boraginaceae	Heliotropium procumbens Mill.	2
Autochory	Shrub	Euphorbiaceae	Acalypha villosa Jacq.	3
Autochory	Shrub	Euphorbiaceae	Cnidoscolus aconitifolius (Mill.) I. M. Johnst.	23
Autochory	Shrub	Euphorbiaceae	Croton yucatanensis Lundell	6
Autochory	Shrub	Euphorbiaceae	Manihot carthaginensis (Jacq.) Müll. Arg.	1
Autochory	Shrub	Fabaceae	Bauhinia divaricata L.	147
Autochory	Shrub	Fabaceae	Mimosa pigra L.	7
Autochory	Shrub	Fabaceae	Zapoteca formosa (Kunth) H. M. Hern.	29
Autochory	Shrub	Salicaceae	Samyda yucatanensis Standl.	28
Autochory	Shrub	Sterculiaceae	Ayenia fasciculata Millsp.	6
Autochory	Shrub	Violaceae	Hybanthus yucatanensis Millsp.	48
Autochory	Liana	Convolvulaceae	Convolvulus nodiflorus Ders.	14
Autochory	Liana	Convolvulaceae	Jacquemontia pentantha (Jacq.) G. Don	1
Autochory	Liana	Leguminoceae	Dalbergia glabra (Mill.) Standl.	4
Zoochory	Tree	Anacardiaceae	Spondias radlkoferri Donn. Sm.	25
Zoochory	Tree	Annonaceae	Mosannona depressa (Baill.) Chatrou	14
Zoochory	Tree	Apocynaceae	Cascabela gaumeri (Hemsl.) Lippold	25
Zoochory	Tree	Arecaceae	Acrocomia aculeata (Jacq.) Lodd. Ex Mart.	1
Zoochory	Tree	Boraginaceae	Cordia dodecandra DC.	1
Zoochory	Tree	Boraginaceae	Cordia gerascanthus L.	1
Zoochory	Tree	Boraginaceae	Cordia sp.	23
Zoochory	Tree	Boraginaceae	Ehretia tinifolia L.	11
Zoochory	Tree	Brassicaceae	Forchhammeria trifoliata Radlk.	6
Zoochory	Tree	Burseraceae	Bursera simaruba (L.) Sarg.	1250
Zoochory	Tree	Caricaceae	Jacaratia mexicana A.DC.	1
Zoochory	Tree	Ebenaceae	Diospyros anisandra S. F. Blake	451
Zoochory	Tree	Ebenaceae	Diospyros tetrasperma Sw.	602
Zoochory	Tree	Ebenaceae	Diospyros yatesiana Standl.	14
Zoochory	Tree	Ebenaceae	Diospyros yucatanensis Lundell ssp. spectabilis	177
Zoochory	Tree	Ebenaceae	Diospyros yucatanensis Lundell ssp. yucatanensis	103
Zoochory	Tree	Erythroxylaceae	Erythroxylum rotundifolium Lunan	85
Zoochory	Tree	Fabaceae	Acacia pennatula (Schltdl. & Cham.) Benth.	120
Zoochory	Tree	Fabaceae	Pithecellobium dulce (Roxb.) Benth.	4
Zoochory	Tree	Fabaceae	Pithecellobium sp.	5
Zoochory	Tree	Lamiaceae	Vitex gaumeri Greenm.	110
Zoochory	Tree	Malpighiaceae	Malpighia glabra L.	162
Zoochory	Tree	Meliaceae	Trichilia glabra L.	34
Zoochory	Tree	Meliaceae	Trichilia hirta L.	2
Zoochory	Tree	Moraceae	Ficus cotinifolia Kunth	1
Zoochory	Tree	Myrtaceae	Calyptranthes pallens Griseb.	236
Zoochory	Tree	Myrtaceae	Calyptranthes sp.	26
Zoochory	Tree	Myrtaceae	Eugenia axillaris (Sw.) Willd.	348
Zoochory	Tree	Myrtaceae	Eugenia foetida Pers.	132
Zoochory	Tree	Myrtaceae	Psidium sartorianum (O. Berg) Nied.	318
Zoochory	Tree	Nyctaginaceae	Neea psychotrioides Donn. Sm.	339
Zoochory	Tree	Nyctaginaceae	Neea sp.	7
Zoochory	Tree	Olacaceae	Agonandra macrocarpa L. O. Williams	16
Zoochory	Tree	Opiliaceae	Schoepfia schreberi J.F. Gmel.	4
Zoochory	Tree	Polygonaceae	Coccoloba acapulcensis Standl.	27
Zoochory	Tree	Polygonaceae	Coccoloba diversifolia Jacq.	47
Zoochory	Tree	Polygonaceae	Coccoloba sp.	1
Zoochory	Tree	Polygonaceae	Coccoloba spicata Lundell	388
Zoochory	Tree	Primulaceae	Ardisia escallonioides Schltdl. & Cham.	37
Zoochory	Tree	Primulaceae	Bonelia macrocarpa (Cav.) B. Stahl & Källersjö	9
Zoochory	Tree	Primulaceae	Parathesis cubana (A. DC.) Molinet & M. Gómez	14
Zoochory	Tree	Rhamnaceae	Karwinskia humboldtiana (Willd. Ex Roem. Schult.) Zucc.	27
Zoochory	Tree	Rhamnaceae	Krugiodendron ferreum (Vahl) Urb.	21
Zoochory	Tree	Rubiaceae	Guettarda combsii Urb.	30
Zoochory	Tree	Rubiaceae	Guettarda elliptica Sw.	115
Zoochory	Tree	Rubiaceae	Guettarda gaumeri Standl.	101
Zoochory	Tree	Rubiaceae	Hamelia patens Jacq.	2
Zoochory	Tree	Rubiaceae	Randia longiloba Hemsl.	17
Zoochory	Tree	Rubiaceae	Randia obcordata S. Watson	82
Zoochory	Tree	Rutaceae	Casimiroa tetrameria Millsp.	11
Zoochory	Tree	Salicaceae	Casearia corymbosa Kunt	7
Zoochory	Tree	Salicaceae	Casearia emarginata C. Wrigth ex Griseb.	99
Zoochory	Tree	Salicaceae	Casearia sp.	1
Zoochory	Tree	Salicaceae	Laetia thamnia L.	11
Zoochory	Tree	Salicaceae	Zuelania guidonia (Sw.) Britton & Millps.	7
Zoochory	Tree	Sapindaceae	Blomia sp.	1
Zoochory	Tree	Sapindaceae	Melicoccus oliviformis Kunth	80
Zoochory	Tree	Sapindaceae	Talisia floresis Standl.	4
Zoochory	Tree	Sapotaceae	Manilkara zapota (L.) P. Royen	1
Zoochory	Tree	Sapotaceae	Sideroxylon obtusifolium (Humb. Ex Roemer & Schul.) T. D. Penn.	217
Zoochory	Tree	Ulmaceae	Trema micrantha (L.) Blume	2
Zoochory	Shrub	Annonaceae	Sapranthus campechianus (Kunth) Standl.	9
Zoochory	Shrub	Asteraceae	Lasianthaea fruticosa (L.) K.M. Becker	4
Zoochory	Shrub	Bignoniaceae	Parmentiera millspaughiana L.O. Williams	10
Zoochory	Shrub	Boraginaceae	Tournefortia volubilis L.	2
Zoochory	Shrub	Cactaceae	Nopalea gaumeri Britton & Rose	1
Zoochory	Shrub	Cactaceae	Nopalea inaperta Schott ex Griffiths	2
Zoochory	Shrub	Caparaceae	Capparis flexuosa (L.) L.	16
Zoochory	Shrub	Celastraceae	Crossopetalum rhacoma (Sw.) Hitchc.	2
Zoochory	Shrub	Lamiaceae	Callicarpa acuminata Kunth	20
Zoochory	Shrub	Malpighiaceae	Bunchosia glandulosa (Cav.) DC.	112
Zoochory	Shrub	Malpighiaceae	Bunchosia swartziana Griseb.	216
Zoochory	Shrub	Olacaceae	Ximenia americana L.	17
Zoochory	Shrub	Rubiaceae	Asemnantha pubescens Hook. f.	28
Zoochory	Shrub	Rubiaceae	Chiococca alba (L.) Hitchc.	42
Zoochory	Shrub	Rubiaceae	Margariptosis microdon (DC.) C. M.	7
Zoochory	Shrub	Rubiaceae	Psycotria nervosa Sw.	1
Zoochory	Shrub	Rubiaceae	Randia aculeata L.	1
Zoochory	Shrub	Rubiaceae	Randia truncata Greenm. & C.H. Thomps.	60
Zoochory	Shrub	Salicaceae	Xylosma flexuosa (Kunth) Hemsl	1
Zoochory	Shrub	Solanaceae	Solanum erianthum D. Don.	3
Zoochory	Shrub	Ulmaceae	Celtis iguanaea (Jacq.) Sarg.	2
Zoochory	Shrub	Verbenaceae	Duranta erecta L.	17
Zoochory	Shrub	Verbenaceae	Lantana camara L.	2
Zoochory	Shrub	Verbenaceae	Lantana canescens Kunth	2
Zoochory	Liana	Nyctaginaceae	Pisonia aculeata L.	43
Zoochory	Liana	Rubiaceae	Morinda royoc L.	18
Zoochory	Liana	Sapindaceae	Paullinia cururu L.	9
Zoochory	Liana	Vitaceae	Cissus gossypiifolia Standl.	19
Zoochory	Liana	Vitaceae	Cissus microcarpa Vahl	47
